# Supplementary material for: Improving Mental Health, Self-Efficacy and Social Support in Older People Through Community Intervention Based on Mindfulness: A Quasi-Experimental Study
Source: Healthcare (Basel). 2026 Jan 16;14(2):229. doi: 10.3390/healthcare14020229 (PMC12840687; doi:10.3390/healthcare14020229)
Supplement: Supplementary file 1 [file healthcare-14-00229-s001.zip]

Archive with 1 entries (1 files):
- healthcare-4003789-supplementary.pdf
